# Supplementary material for: Inclusion of hnRNP L Alternative Exon 7 Is Associated with Good Prognosis and Inhibited by Oncogene SRSF3 in Head and Neck Squamous Cell Carcinoma
Source: Biomed Res Int. 2019 Nov 13;2019:9612425. doi: 10.1155/2019/9612425 (PMC6885243; doi:10.1155/2019/9612425)
Supplement: Supplementary Materials — Figure S1: hnRNP L autoregulates its own expression by increasing the inclusion of exon 7. Figure S2: the RT-PCR results of the alternative splicing of hnRNP L exon 7 in normal or OSCC tissues. Figure S3: searching splicing factors for regulating the alternative splicing of hnRNP L exon 7. Figure S4: SRSF3 inhibits the inclusion of hnRNP L exon 7. Figure S5: hnRNP L inhibits the inclusion of SRSF4 exon 4. Figure S6: the potential binding motif of hnRNP L and SRSF3. Figure S7: alignment of full-length and truncated hnRNP L protein sequences. Table S1: clinicopathological characteristics of patient samples and L/S ratio in OSCC. [file 9612425.f1.zip]

Archive with 2 entries (2 files):
- 9612425.f1/supplementary figures.pdf
- 9612425.f1/table S1.pdf
